# Supplementary material for: Changes in the Mechanical Properties of Fast and Slow Skeletal Muscle after 7 and 21 Days of Restricted Activity in Rats
Source: Int J Mol Sci. 2023 Feb 18;24(4):4141. doi: 10.3390/ijms24044141 (PMC9966780; doi:10.3390/ijms24044141)
Supplement: Supplementary file 1 [file ijms-24-04141-s001.zip]

Archive with 1 entries (1 files):
- ijms-2221290-supplementary.pdf
